# Supplementary material for: Transglutaminase-Induced Polymerization of Pea and Chickpea Protein to Enhance Functionality
Source: Gels. 2023 Dec 22;10(1):11. doi: 10.3390/gels10010011 (PMC10815621; doi:10.3390/gels10010011)
Supplement: Supplementary file 1 [file gels-10-00011-s001.zip]

Archive with 1 entries (1 files):
- gels-2721742-supplementary.pdf
